# Supplementary material for: Model-Based Analysis of In Vivo Release Data of Levonorgestrel Implants: Projecting Long-Term Systemic Exposure
Source: Pharmaceutics. 2023 May 2;15(5):1393. doi: 10.3390/pharmaceutics15051393 (PMC10222093; doi:10.3390/pharmaceutics15051393)
Supplement: Supplementary file 1 [file pharmaceutics-15-01393-s001.zip]

Archive with 1 entries (1 files):
- pharmaceutics-2301277-supplementary.pdf
